# Supplementary material for: Systematic identification of Ctr9 regulome in ERα-positive breast cancer
Source: BMC Genomics. 2016 Nov 9;17:902. doi: 10.1186/s12864-016-3248-3 (PMC5103509; doi:10.1186/s12864-016-3248-3)
Supplement: Additional file 2: Table S1. — Identification of ERα and Ctr9 targets by analyzing the ChIP-seq and microarray data sets. (XLSX 15 kb) [file 12864_2016_3248_MOESM2_ESM.xlsx]

## Sheet: 工作表1
240 Ctr9 target genes (RNAPII binding decreased and microarray expression decrease)	279 E2 activated genes (RNAPII ChIP-seq and microarray)	88 primary ER target genes	Overlap between 240 Ctr9 target genes and 279 E2 activated genes
ABAT	ABAT	ABAT	ABAT
ABCA3	ADAMTSL5	ADAMTSL5	ARMC6
ADCY1	ADCY9	ADCY9	AXIN1
AFF3	AEN	AHSA1	CA12
AGBL2	AHSA1	ARMC6	CASP7
AHCY	AIMP2	CA12	CBFA2T3
AIF1L	ALKBH2	CAP2	CCDC88C
ANTXR1	AMD1	CASP7	CDC42EP1
ARMC6	AMFR	CBFA2T3	CDT1
ATP6V1C2	ANAPC7	CCDC88C	DNAJA3
AXIN1	ARHGEF26	CDT1	DUSP5
BCOR	ARMC6	CTSD	EGR3
BHLHE40	ARRDC4	DFNB31	ELOVL5
BMP8B	ATAD3A	DGKZ	FAM86C1
BNIP1	ATR	DHX34	FARP1
BOLA1	AXIN1	DPM2	GAB2
C14orf132	BOP1	E2F6	GAD1
C2orf15	BRIX1	EGR3	GINS2
C3orf37	BYSL	ERN1	GREB1
C6orf141	C11orf24	FAM102A	HERC6
CA12	C14orf169	FAM208B	HIVEP3
CACNA1H	C19orf48	FAM86EP	IFITM10
CASP7	C6orf132	FMN1	IGFBP4
CBFA2T3	CA12	GREB1	IPO4
CBS	CAP2	HERC6	JAK2
CCDC138	CASP7	HSPB8	JARID2
CCDC85C	CBFA2T3	IFITM10	KCNK5
CCDC88C	CCDC88C	IL6ST	KCNK6
CDC42EP1	CCRN4L	INPP5F	MPPED2
CDCA7L	CD3EAP	IPO4	MSI2
CDON	CDC42EP1	ISYNA1	MSTO2P
CDT1	CDT1	JARID2	MSX2
CDYL2	CTPS1	KCNK5	MYB
CERS4	CTSD	KCNK6	ODC1
CHDH	CUEDC1	KLF10	PGR
CHMP2A	CYCS	LOC93622	PMAIP1
CHRNA5	DBF4	LRRFIP2	POMT2
CHST10	DDX10	MAX	PTCD2
CLPB	DDX21	MFSD12	PTGES
CNPY3	DDX56	MIR4429	PXK
CRAT	DFNB31	MYB	RARA
CRYL1	DGKZ	NBPF1	RASGRP1
CTSH	DHX34	NIP7	RET
CUX1	DNAJA3	NT5DC3	RHOBTB1
CYP4F11	DPM2	NXNL2	SAMD15
CYP4V2	DSCAM	ODC1	SGK3
DAP	DSCC1	OPHN1	SIAH2
DAPK2	DUSP5	PFKFB3	SVIL
DEGS2	E2F3	PGR	SYNDIG1
DEPTOR	E2F4	PKIB	TFF1
DNAJA3	E2F6	PMM2	THBS1
DNAJC14	EEF1E1	POLR1C	TIAM1
DNAJC4	EGR3	PTGES	TMED8
DTD1	EIF1AX	RARA	TRAP1
DUSP5	EIF2S1	RASGRP1	USP31
ECE1	EIF3B	RCL1	USP35
ECI1	EIF3J	RET	WWC1
EEF1A2	EIF5B	RNF223	YRDC
EGR1	ELOVL5	SAMD15	ZSWIM6
EGR3	EPS15L1	SFXN2
ELOVL5	EPT1	SGK3
ENTPD2	ERN1	SH3BP5
ESD	ERRFI1	SLC1A5
EXPH5	FAM102A	SLC25A24
FAH	FAM208B	SLC25A25
FAM117B	FAM86C1	SLC2A1
FAM189A2	FAM86DP	SLC9A3R1
FAM192A	FAM86EP	SNAI1
FAM86B1	FARP1	STC2
FAM86C1	FARSB	TBRG4
FAM86C2P	FKBP4	TFAP2C
FARP1	FKBP5	TFF1
FKBP10	FLNB	THBS1
FMNL2	FMN1	THSD4
FZD4	FOXC1	TIPARP
GAB2	GAB2	TMA16
GAD1	GAD1	TMED8
GALNT12	GART	TMEM104
GINS2	GINS2	TMEM2
GNB5	GNL2	TMEM229B
GOLIM4	GNL3L	TPM1
GPHN	GPCPD1	TRIP13
GREB1	GREB1	TSEN2
GSTZ1	GRPEL1	USP35
GTF2IRD1	H2AFX	WDR77
HERC6	HEATR1	ZNF259
HIVEP3	HERC6	ZNF703
HMMR	HIVEP3	ZSWIM6
HOMER2	HSPB8
ICAM1	IARS
ICOSLG	IFITM10
IFITM10	IFRD1
IGFBP4	IGF1R
IL17RB	IGFBP4
IL17RC	IL6ST
IL4R	INPP5F
IPO4	IPO4
ISOC2	IRS2
JAK2	ISOC1
JARID2	ISYNA1
KCNK5	ITPK1
KCNK6	ITPR1
KDM2B	JAK2
KIAA0319L	JARID2
KLC2	KCNK5
LAD1	KCNK6
LAMC1	KLF10
LDLR	LOC93622
LETMD1	LONRF2
LOC100128881	LRRFIP2
LOC728342	LYAR
LTBP3	LYPD6
LYSMD2	MAK16
MAGI1	MAP3K1
MANEAL	MAP7D3
MAP3K11	MARS2
MAP3K3	MAX
MAST3	MDN1
MBOAT1	MED13L
MCM7	METTL8
MDK	MFSD12
MERTK	MIR4429
METTL7A	MKI67IP
MEX3D	MPPED2
MIER2	MREG
MLST8	MRPL12
MPPED2	MRTO4
MSI2	MSI2
MSTO2P	MSTO1
MSX2	MSTO2P
MT1F	MSX2
MYADM	MTHFD2
MYB	MTRR
MYO10	MYB
NAB2	MYBL1
NCS1	MYC
NFATC2	MYOF
NFIA	NABP1
NFIC	NAF1
NNT	NAT9
NPRL3	NBPF1
NR2F2	NBPF6
NUP188	NDUFAF4
NUP210	NIP7
ODC1	NLE1
OGFR	NME1
OSMR	NOL10
PACSIN3	NOL11
PARP16	NOL8
PARP4	NOM1
PC	NOP14
PCBD1	NOP16
PGAM5	NOS1AP
PGP	NRARP
PGR	NT5DC3
PHLDA1	NXNL2
PIP4K2B	ODC1
PISD	OLFM1
PLAUR	OPHN1
PLCG1	PAICS
PLEKHH2	PDCD11
PLOD3	PDSS1
PLXNA3	PELP1
PMAIP1	PFKFB3
PODXL2	PGR
POLE	PIGW
POMT2	PINX1
PPM1E	PITPNM2
PPM1K	PKIB
PPP2R2C	PMAIP1
PRDX2	PMM2
PTCD2	PNPT1
PTGES	POLA2
PXK	POLD2
PYCARD	POLR1A
PYCR1	POLR1C
R3HDM4	POLR2D
RAI2	POLR3E
RARA	POMT2
RASGRP1	PPAT
RCN1	PTCD2
RET	PTGES
RHOBTB1	PTRH2
RHOF	PWP1
RHPN2	PXK
RIN3	QSOX2
RTKN	RAB30
RUNX2	RARA
SAMD15	RASGRP1
SEH1L	RBBP8
SEZ6L2	RCL1
SGK3	RET
SIAH2	RHOBTB1
SLC10A3	RIMS4
SLC12A5	RIOK1
SLC24A3	RNF223
SLC25A10	RPIA
SLC27A4	RPP40
SLC43A2	RPUSD1
SLC6A6	RRP1B
SMAGP	RRP9
SMYD5	SAMD15
SOAT1	SCARB1
SPATA2L	SCFD2
SPTBN2	SDAD1
ST8SIA4	SDCCAG3
STAT6	SFXN2
STMN3	SGK1
SVIL	SGK3
SYNDIG1	SH3BP5
SYNE4	SIAH2
TAF4B	SIGMAR1
TAF6L	SLC1A5
TFAP4	SLC22A5
TFF1	SLC25A24
TGFB1	SLC25A25
THBS1	SLC25A32
THNSL1	SLC25A33
THYN1	SLC29A1
TIAM1	SLC2A1
TJP3	SLC2A8
TMED8	SLC3A2
TNS3	SLC7A5
TRAP1	SLC7A5P1
TRIM2	SLC9A3R1
UAP1	SNAI1
UAP1L1	SRPRB
UBE2E3	ST8SIA6
UBE2M	STC2
USP11	SVIL
USP31	SYNDIG1
USP35	TBRG4
WDR54	TFAP2C
WWC1	TFF1
YRDC	TFRC
ZMYM3	THBS1
ZNF584	THOC5
ZP3	THSD4
ZRANB3	TIAM1
ZSWIM6	TIMM8A
	TIPARP
	TMA16
	TMED8
	TMEM104
	TMEM120B
	TMEM164
	TMEM2
	TMEM229B
	TOMM40
	TOR3A
	TPD52L1
	TPM1
	TRAP1
	TRIM35
	TRIP13
	TRMT6
	TSEN2
	TTC27
	UBE2G2
	URB1
	URB2
	USP31
	USP35
	USP36
	UTP14A
	WDHD1
	WDR3
	WDR4
	WDR43
	WDR75
	WDR77
	WWC1
	XPO5
	YRDC
	ZNF259
	ZNF267
	ZNF280C
	ZNF703
	ZSWIM6
